# Supplementary material for: Knowledge and Attitudes toward Cornea Donation among Different Social Groups in Poland
Source: J Clin Med. 2021 Oct 28;10(21):5031. doi: 10.3390/jcm10215031 (PMC8584702; doi:10.3390/jcm10215031)
Supplement: Supplementary file 1 [file jcm-10-05031-s001.zip]

Archive with 1 entries (1 files):
- jcm-1366526-supplementary.pdf
